# Supplementary material for: Arabidopsis RALF4 Rapidly Halts Pollen Tube Growth by Increasing ROS and Decreasing Calcium Cytoplasmic Tip Levels
Source: Biomolecules. 2024 Oct 29;14(11):1375. doi: 10.3390/biom14111375 (PMC11591785; doi:10.3390/biom14111375)
Supplement: Supplementary file 1 [file biomolecules-14-01375-s001.zip]

Archive with 16 entries (16 files):
- figure S2.tiff
- figure s3.tiff
- figure S4.tiff
- figure s5.tiff
- figure S8.tiff
- figureS1.tiff
- figureS6.tiff
- figure_S7.tiff
- RS_SUPPLEMENTARY INFORMATION_biomolecules.pdf
- tableS1.xlsx
- Video S1.mov
- Video S2.avi
- Video S3 A.avi
- Video S3 B.avi
- Video S4 A.avi
- Video S4 B.avi
