# Supplementary material for: Arabidopsis RALF4 Rapidly Halts Pollen Tube Growth by Increasing ROS and Decreasing Calcium Cytoplasmic Tip Levels
Source: Biomolecules. 2024 Oct 29;14(11):1375. doi: 10.3390/biom14111375 (PMC11591785; doi:10.3390/biom14111375)
Supplement: Supplementary file 1 [file biomolecules-14-01375-s001.zip › tableS1.xlsx]

## Sheet: Sheet1
Name	Sequence
RALF4/TAMRA-RALF4	ARGRRYIGYDALKKNNVPCSRRGRSYYDCKKRRRNNPYRRGCSAITHCYRYAR
RALF4 scrambled	PTYNSCRRKCKRDRGYAARRYKRYRYVNADIKRNHSGYPCRICSRLYGRN
RALF34	YWRRTKYYISYGALSANRVPCPPRSGRSYYTHNCFRARGPVHPYSRGCSSITRCRR
